# Supplementary material for: PromoACTIVA-SC: A Tool Aiming at Identifying Health Promotion Practice of Civil Society Organizations
Source: Healthcare (Basel). 2025 Aug 23;13(17):2097. doi: 10.3390/healthcare13172097 (PMC12428060; doi:10.3390/healthcare13172097)
Supplement: Supplementary file 1 [file healthcare-13-02097-s001.zip]

Archive with 1 entries (1 files):
- healthcare-3804023-supplementary.pdf
